# Supplementary material for: Facile Solution-Refluxing Synthesis and Photocatalytic Dye Degradation of a Dynamic Covalent Organic Framework
Source: Molecules. 2022 Nov 18;27(22):8002. doi: 10.3390/molecules27228002 (PMC9697432; doi:10.3390/molecules27228002)
Supplement: Supplementary file 1 [file molecules-27-08002-s001.zip]

Archive with 1 entries (1 files):
- molecules-2036290-supplementary.pdf
